# Supplementary material for: The decrease of intraflagellar transport impairs sensory perception and metabolism in ageing
Source: Nat Commun. 2021 Mar 19;12:1789. doi: 10.1038/s41467-021-22065-8 (PMC7979750; doi:10.1038/s41467-021-22065-8)
Supplement: Supplementary file 8 — Supplementary Data 1 [file 41467_2021_22065_MOESM8_ESM.xlsx]

## Sheet: Worm Strains
Supplementary Data 1: Worm alleles and strains
Strain name	Strain genotype	Source
N2	N2 Bristol	Caenorhabditis Genetics Center
E1370	daf-2(e1370) III	Caenorhabditis Genetics Center
P802	osm-3(p802) IV	Caenorhabditis Genetics Center
P811	osm-6(p811) V.	Caenorhabditis Genetics Center
LE310	lqIs3 [osm-6::GFP] IV.	Caenorhabditis Genetics Center
TU3401	sid-1(pk3321) V; uIs69 V (for neuron-specific RNAi)	Caenorhabditis Genetics Center
SYD1204	sid-1(pk3321) V; uIs69 V; lqIs3 [osm-6::GFP] IV.	This paper
SYD0195	daf-19(syd017[daf-19::gfp-3×FLAG]) II	This paper
SYD0199	osm-3(syd021[osm-3::gfp-3×FLAG]) IV	This paper
SYD0202	osm-6(syd024[osm-6::gfp-3×FLAG]) V	This paper
SYD0247	che-3(syd040[che-3::gfp-3×FLAG]) I	This paper
SYD0283	che-11(syd048[che-11::gfp-3×FLAG])V	This paper
SYD0333	daf-2(e1370)III; osm-3(syd021) IV	This paper
SYD0332	daf-2(e1370) III; osm-6(syd025) V	This paper
SYD0328	daf-2(e1370) III; che-11(syd048) V	This paper
SYD0424	daf-2(e1370) III; che-3(syd040) I	This paper
SYD0369	N2; sydEx097[Pdaf-19c::daf-19c::mCherry, myo-3p::cfp] (daf-19c oe 2#)	This paper
SYD0470	N2; sydEx104[Pdaf-19c::daf-19c::mCherry, egl-17p::mCherry] (daf-19c oe 1#)	This paper
SYD0568	N2; sydEx127[Prab-3::daf-19c::mCherry, egl-17p::mCherry] (daf-19c oe neu)	This paper
SYD0482	sydEx105[egl-17p::mCherry]	This paper
SYD1143	sydEx274[myo-3p::cfp]	This paper
SYD0578	sydEx104; osm-3(syd021) IV	This paper
SYD0579	sydEx104; osm-6(syd024) V	This paper
SYD0577	sydEx104; che-11(syd048) V	This paper
SYD0917	sydEx104; che-3(syd040) I	This paper
SYD0556	sid-1(pk3321) V; uIs69; osm-3(syd021) IV	This paper
SYD0557	sid-1(pk3321) V; uIs69; osm-6(syd024) V	This paper
SYD0555	sid-1(pk3321) V; uIs69; che-11(syd048) V	This paper
SYD0937	sid-1(pk3321) V; uIs69; che-3(syd040) I	This paper
SYD0576	sid-1(pk3321) V; uIs69; daf-2(e1370) III; osm-3(syd021) IV	This paper
SYD0575	sid-1(pk3321) V; uIs69; daf-2(e1370) III; osm-6(syd024) V	This paper
SYD0562	sid-1(pk3321) V; uIs69; daf-2(e1370) III; che-11(syd048) V	This paper
SYD0939	sid-1(pk3321) V; uIs69; daf-2(e1370) III; che-3(syd040) I	This paper
SYB1018	par-4(syb1018[par-4::mNeonGreen-3×FLAG]) V	SunnyBiotech
SYD1166	N2; sydEx277[Prab-3::par-4::gfp, myo-2p::mCherry]	This paper
SYD0804	dyf-1(syd124[dyf-1::TagRFP-T-3×FLAG]) I; par-4(syb1018) V	This paper
DM8005	raIs5 [myo-3p::GFP::myo-3 + rol-6(su1006)]	Caenorhabditis Genetics Center
SYD0502	raIs5; sydEx104	This paper
SYD0552	raIs5; sid-1(pk3321) V; uIs69 V	This paper
AGD397	uthEx202 [crtc-1p::crtc-1 cDNA::tdTomato::unc-54 3'UTR + rol-6(su1006)]	Caenorhabditis Genetics Center
SYD0644	sydEx104; uthEx202	This paper
SYD0651	sid-1(pk3321) V; uIs69 V; sydEx097	This paper
SYD0650	sid-1(pk3321) V; uIs69 V; sydEx104	This paper
SYD0652	sid-1(pk3321) V; uIs69 V; sydEx127	This paper
SYD0779	sid-1(pk3321) V; sydEx196[pdyf-1::sid-1,egl-17p:;nCherry] (for sensory neuron-specific RNAi)	This paper
SYD0797	sid-1(pk3321) V; sydEx196; sydEx104	This paper
MT9455	tbh-1(n3247) X	Caenorhabditis Genetics Center
MT10549	tdc-1(n3421) II	Caenorhabditis Genetics Center
SYD0763	tbh-1(n3247) X; sydEx104	This paper
SYD0764	tbh-1(n3247) X; sydEx127	This paper
SYD0765	tdc-1(n3421) II; sydEx104	This paper
SYD0766	tdc-1(n3421) II; sydEx127	This paper
SYD0862	osm-3(p802) IV; sydEx104	This paper
SYD0796	osm-3(p802) IV; sydEx127	This paper
AM140	rmIs132 [unc-54p::Q35::YFP]	Caenorhabditis Genetics Center
SYD0811	rmIs132 I; sydEx104	This paper
SYD0812	rmIs132 I; sydEx127	This paper
MAH215	sqIs11 [lgg-1p::mCherry::GFP::lgg-1 + rol-6]	Caenorhabditis Genetics Center
SYD0915	sqIs11;sydEx104	This paper
SYD0919	sqIs11;sydEx127	This paper
CA1200	ieSi57 II; unc-119(ed3) III	Caenorhabditis Genetics Center
SYD0989	ieSi57 II; unc-119(ed3) III; sydEx260 [pdaf-19c-daf-19c-Degron-3xgfp]	This paper
SYD1166	sydEx277[L3781-rab-3-par-4-gfp,myo-2p::mCherry]	This paper
SYD1205	sid-1(pk3321) V; uIs69 V; sydEx277[L3781-rab-3-par-4-gfp,myo-2p::mCherry]	This paper
SYD1206	sid-1(pk3321) V; uIs69 V; sydEx277; sydEx097	This paper

## Sheet: Bacteria Strains
Strains	SOURCE
Escherichia coli, OP50	Caenorhabditis Genetics Center
Escherichia coli, HT115	Caenorhabditis Genetics Center
