# Supplementary material for: The decrease of intraflagellar transport impairs sensory perception and metabolism in ageing
Source: Nat Commun. 2021 Mar 19;12:1789. doi: 10.1038/s41467-021-22065-8 (PMC7979750; doi:10.1038/s41467-021-22065-8)
Supplement: Supplementary file 9 — Supplementary Data 2 [file 41467_2021_22065_MOESM9_ESM.xlsx]

## Sheet: primes for RT-PCR and plasmids
Supplementary Data 2: Oligos
RT-qPCR
gene	forward primer (5'-3')	reverse primer (5'-3')
dod-3	CGTATATGGACCCAGCTAATG	ATGAACACCGGCTCATTC
sod-3	CACGAGGCTGTTTCGAAAGG	GAATTTCAGCGCTGGTTGGA
nlp-25	TTTGGAGCACAGCAAGCCTAT	CCTTCTGCAACTTCTGTTCCAAT
F35E12.5	CGCAGTTCAGTTGCCCATT	GGGATTGATCCAGACATTCCA
daf-19c	GAGCTCACAGTTGACTCGTC	GAGTAACCGCGCTGTACATG
osm-6	AGCAGATCAAGGTTTGTATGTACG	CAAGGGTAAGTGGTGGAGGT
che-2	AGGTTCGAGACGTCAGCAGT	GGATGATGTGACCACAATCAGATA
che-11	AGGGAATGTTTCTCATACTGTGG	GTCATAGCTCAATCGTTTACACC
daf-10	GCTCAAGTACACATTACAAGACAC	ACCACCGAGAACTCTTAAATACC
daf-19c-mcherry	CCTCGAGAAAGCAGGTCTTCTG	GGTCCGCCTTTAGTTACCTTTAG
ama-1	GGATGGAATGTGGGTTGAGA	CGGATTCTTGAATTTCGCGC
cdc-42	CTGCTGGACAGGAAGATTACG	CTCGGACATTCTCGAATGAAG
For constructing Pdaf-19c::daf-19c::Degron::3xgfp
primers to clone Pdaf-19c::daf-19c from N2 genomic DNA
gene	forward primer (5'-3')	reverse primer (5'-3')
Pdaf-19c::daf-19c	AAAGCAGGTCTTCTGATGCCTAAAGATCCAGCC	gtatggccggctagcggctagcgaattcgaatcc
For constructing L3781-Prab-3::daf-19c::mCherry
primers to clone rab-3 promoter from N2 genomic DNA
gene	forward primer (5'-3')	reverse primer (5'-3')
Prab-3	tgcatgcctgcaggtcgactGCATATTTTTTGACGACGA	ttgcactgtggtaggtacatgCTGAAAATAGGGCTACTGTA
For constructing L3781-Prab-3::par-4::gfp
primers to clone rab-3 promoter from N2 genomic DNA
gene	forward primer (5'-3')	reverse primer (5'-3')
par-4 cDNA+Intron 1	tacagtagccctattttcagATGGATGCTCCGTCGACATC	ATCGTCATCCTCATCGTCGTctgaaaattaccaaatttttttg
	ACGACGATGAGGATGACGATTG	agttcttctcctttactcatCTAAGCACTATCGGTACGAG
For constructing L3781-Pdyf-1::sid-1
primers to clone dyf-1 promoter from N2 genomic DNA
gene	forward primer (5'-3')	reverse primer (5'-3')
Pdyf-1	tgcatgcctgcaggtcgactctgtcgactcttggaagcaca	ATCAAATAAACACGAATCATtttgacaagcttacacagaaata
primers to clone sid-1 cDNA from N2 cDNA
gene	forward primer (5'-3')	reverse primer (5'-3')
sid-1 cDNA	tgtaagcttgtcaaaATGATTCGTGTTTATTTGATAA	ttgtatggccggctaCTAGAAAATGTTAATCGAAGTTTTG
For constructing T444T:: mcherry cDNA
primers to clone mCherry cDNA from sydEx104 cDNA
gene	forward primer (5'-3')	reverse primer (5'-3')
mcherry cDNA	TGACGCAAGACTCAAGgtaacttatcgataccgtcgacctc	CTTCACCCTTTGAGACCATggatccactagttctagagc
For constructing CRISPR/Cas9 transgene 1: insert sgRNA into pDD162
CRISPR targeting sequence (+PAM) (5'-3')
gene(GFP inserted at C terminal)	CRISPR targeting sequence (+PAM) (5'-3')
daf-19	GCCGTTGACTACAAACCCTC(AGG)
osm-3	ACACTGATGCTCTCTACGAG(CGG)
osm-6	TTTTAATCAAGGCGAAGAGA(TGG)
che-3	TCGGTTAATATGCCATGTCG(TGG)
che-11	GAAATATAACAACATCACTT(TGG)
gene(TagRFP-T inserted at C terminal)	CRISPR targeting sequence (+PAM) (5'-3')
dyf-1	GTAATGTTACATATGAAGCC(AGG)
For constructing CRISPR/Cas9 transgene 2: insert homologous repair template into pDD282
primers to clone homologous repair template from N2 genomic DNA
gene	forward primer (5'-3')	reverse primer (5'-3')
daf-19	acgttgtaaaacgacggccagtcgccggcacgaacatttgctaaaaatat	ggaaacagctatgaccatgttatcgatttcctcatagtcagtagacatct
osm-3	acgttgtaaaacgacggccagtcgccggcaagattatggacaaaatccag	ggaaacagctatgaccatgttatcgatttcctgccttccatgagat
osm-6	acgttgtaaaacgacggccagtcgccggcaccttcttttgaaattatttc	ggaaacagctatgaccatgttatcgatttctataaaccgaagacatgtac
che-3	acgttgtaaaacgacggccagtcgccggcaggaacattgcaggtaacagt	ggaaacagctatgaccatgttatcgatttgaatccatttgggtttcagg
che-11	acgttgtaaaacgacggccagtcgccggcacagttgcaattgtatgaggt	ggaaacagctatgaccatgttatcgatttcgatatttgggtgcctctttc
dyf-1	acgttgtaaaacgacggccagtcgccggcactgctgcattttatgaacc	ggaaacagctatgaccatgttatcgatttccttacctgaacaactccc
primers to induce PAM mutant
gene	forward primer (5'-3')	reverse primer (5'-3')
daf-19	gactacaaaccctcaagaatacatagtggtag	ctaccactatgtattcttgagggtttgtagtc
osm-3	tgctctctacgagcgagctcaatctgcaa	ttgcagattgagctcgctcgtagagagca
osm-6	cttcaaccagggggaggaaatggacgagcagctgttctctgat	ccatttcctccccctggttgaagctttgatgatgagcatcatg
che-3	tcagtgaacatgccctgcagaggagccgatcaatggaatattg	cctctgcagggcatgttcactgagcatatcaaatcagatcgtt
che-11	gtagagacatccacattagataaagtatgtgatg	catcacatactttatctaatgtggatgtctctac
dyf-1	gttacatatgaagccagAatgatcaaagcggcc	ggccgctttgatcatTctggcttcatatgtaac
primers to clone 5'arm for inserting into pDD282
gene	forward primer (5'-3')	reverse primer (5'-3')
daf-19	acgttgtaaaacgacggccagtcgccggcacgaacatttgctaaaaatat	TCCAGTGAACAATTCTTCTCCTTTACTCATcagaagacctgctttct
osm-3	acgttgtaaaacgacggccagtcgccggcaagattatggacaaaatccag	CATCGATGCTCCTGAGGCTCCCGATGCTCCtttgggattcagagagg
osm-6	acgttgtaaaacgacggccagtcgccggcaccttcttttgaaattatttc	CATCGATGCTCCTGAGGCTCCCGATGCTCCcaaatcatcgaactcatc
che-3	acgttgtaaaacgacggccagtcgccggcaggaacattgcaggtaacagt	CATCGATGCTCCTGAGGCTCCCGATGCTCCtctcaaaaacaatgcaacag
che-11	acgttgtaaaacgacggccagtcgccggcacagttgcaattgtatgaggt	CATCGATGCTCCTGAGGCTCCCGATGCTCCcgaaacattttgtctccg
primers to clone 5'arm for inserting into pDD284
gene	forward primer (5'-3')	reverse primer (5'-3')
dyf-1	acgttgtaaaacgacggccagtcgccggcactgctgcattttatgaacc	CATCGATGCTCCTGAGGCTCCCGATGCTCCatcattgaaaaccattaacaagg
primers to clone 3'arm for inserting into pDD282
gene	forward primer (5'-3')	reverse primer (5'-3')
daf-19	CGTGATTACAAGGATGACGATGACAAGAGAtaaaaagttctcaatttctttc	ggaaacagctatgaccatgttatcgatttcctcatagtcagtagacatct
osm-3	CGTGATTACAAGGATGACGATGACAAGAGAtaattcgtgtgtacattgt	ggaaacagctatgaccatgttatcgatttcctgccttccatgagat
osm-6	CGTGATTACAAGGATGACGATGACAAGAGAtgattgatttgtctggagat	ggaaacagctatgaccatgttatcgatttctataaaccgaagacatgtac
che-3	CGTGATTACAAGGATGACGATGACAAGAGAtgattttaattttttaaccgtg	ggaaacagctatgaccatgttatcgatttgaatccatttgggtttcagg
che-11	CGTGATTACAAGGATGACGATGACAAGAGAtaatattgtaatattaatatttttat	ggaaacagctatgaccatgttatcgatttcgatatttgggtgcctctttc
primers to clone 3'arm for inserting into pDD284
gene	forward primer (5'-3')	reverse primer (5'-3')
dyf-1	CGTGATTACAAGGATGACGATGACAAGAGAtgatttttcaacacccctaaac	ggaaacagctatgaccatgttatcgatttccttacctgaacaactccc
