# Supplementary material for: The decrease of intraflagellar transport impairs sensory perception and metabolism in ageing
Source: Nat Commun. 2021 Mar 19;12:1789. doi: 10.1038/s41467-021-22065-8 (PMC7979750; doi:10.1038/s41467-021-22065-8)
Supplement: Supplementary file 11 — Source Data [file 41467_2021_22065_MOESM11_ESM.xlsx]

## Sheet: Figure 1
Figure Panel	Enhanced Slowing Response
	Sample	Replicate 1	Replicate 2	Replicate 3	Replicate 4	Mean	S.D.	Sample size (n= # biologically independent animals )	P value	Ctrl. in statistics test	Statistics test
Fig. 1a	WT day 1 bacterial-	13.1667	18.9583	17.85	na	16.6583	3.07423	56	0.0078	WT day 1 bacterial-	Unpaired t-test
	WT day 1 bacterial+	4.66667	5.55172	8.46154	na	6.22664	1.98542	67
	WT day 10 bacterial-	4	6.22222	7.2	6.16667	5.89722	1.35091	53	0.2493	WT day 10 bacterial-	Unpaired t-test
	WT day 10 bacterial+	3.5	4.55	3.70833	6.72727	4.6214	1.47547	63
Figure Panel	DiI staining
	Sample	Mean	S.D.	Sample size (n= # biologically independent animals )	P value	Ctrl. in statistics test	Statistics test
Fig. 1b	WT day 1	1	0.416	66	0.0001	WT day 1	Unpaired t-test
	WT day 10	0.6961	0.459	62
Figure Panel	IFT velocity-Anterograde						IFT velocity-Retrograde
	Sample	Predicted mean (mm/s)	P value	Sample size (n= # biologically independent animals )	Ctrl. in statistics test	Statistics test	Sample	Predicted mean (mm/s)	P value	Sample size (n= # biologically independent animals )	Ctrl. in statistics test	Statistics test
Fig. 1e	WT day 1 OSM-3::GFP	1.087	<0.0001	14	WT day 1 OSM-3::GFP	Two-way ANOVA	WT day 1 OSM-3::GFP	1.689	<0.0001	15	WT day 1 OSM-3::GFP	Two-way ANOVA
	WT day 10 OSM-3::GFP	0.7773		16			WT day 10 OSM-3::GFP	1.067		15
	WT day 1 OSM-6::GFP	1.241	<0.0001	30	WT day 1 OSM-6::GFP	Two-way ANOVA	WT day 1 OSM-6::GFP	1.827	<0.0001	30	WT day 1 OSM-6::GFP	Two-way ANOVA
	WT day 10 OSM-6::GFP	1.007		19			WT day 10 OSM-6::GFP	1.491		20
	WT day 1 CHE-3::GFP	0.9433	<0.0001	14	WT day 1 CHE-3::GFP	Two-way ANOVA	WT day 1 CHE-3::GFP	1.303	<0.0001	14	WT day 1 CHE-3::GFP	Two-way ANOVA
	WT day 10 CHE-3::GFP	0.9356		16			WT day 10 CHE-3::GFP	1.215		16
	WT day 1 CHE-11::GFP	1.038	<0.0001	12	WT day 1 CHE-11::GFP	Two-way ANOVA	WT day 1 CHE-11::GFP	1.53	<0.0001	12	WT day 1 CHE-11::GFP	Two-way ANOVA
	WT day 10 CHE-11::GFP	0.7319		15			WT day 10 CHE-11::GFP	1.002		15
Figure Panel	IFT frequency-Anterograde							IFT frequency-Retrograde
	Sample	Mean (N/s)	S.D.	Sample size (n= # biologically independent animals )	P value	Ctrl. in statistics test	Statistics test	Sample	Mean (N/s)	S.D.	Sample size (n= # biologically independent animals )	P value	Ctrl. in statistics test	Statistics test
Fig. 1f	WT day 1 OSM-3::GFP	0.6344	0.1082	45	<0.0001	WT day 1 OSM-3::GFP	Unpaired t-test	WT day 1 OSM-3::GFP	0.733	0.1007	44	<0.0001	WT day 1 OSM-3::GFP	Unpaired t-test
	WT day 10 OSM-3::GFP	0.5047	0.09269	49				WT day 10 OSM-3::GFP	0.6484	0.1003	50
	WT day 1 OSM-6::GFP	0.7627	0.1295	49	<0.0001	WT day 1 OSM-6::GFP	Unpaired t-test	WT day 1 OSM-6::GFP	0.7082	0.1132	49	<0.0001	WT day 1 OSM-6::GFP	Unpaired t-test
	WT day 10 OSM-6::GFP	0.4912	0.209	33				WT day 10 OSM-6::GFP	0.4248	0.176	33
	WT day 1 CHE-3::GFP	0.6189	0.07811	38	0.0001	WT day 1 CHE-3::GFP	Unpaired t-test	WT day 1 CHE-3::GFP	0.6084	0.1066	45	0.0001	WT day 1 CHE-3::GFP	Unpaired t-test
	WT day 10 CHE-3::GFP	0.5213	0.1167	30				WT day 10 CHE-3::GFP	0.4985	0.1029	41
	WT day 1 CHE-11::GFP	0.6287	0.1107	36	<0.0001	WT day 1 CHE-11::GFP	Unpaired t-test	WT day 1 CHE-11::GFP	0.6148	0.1301	47	<0.0001	WT day 1 CHE-11::GFP	Unpaired t-test
	WT day 10 CHE-11::GFP	0.4387	0.1481	37				WT day 10 CHE-11::GFP	0.4189	0.1559	37

## Sheet: Figure 2
Figure Panel	IFT protein level in WT
	Sample		Mean	S.D.	Sample size (n= # biologically independent animals )	P value	Ctrl. in statistics test	Statistics test
Fig. 2a	OSM-3::GFP Phasmid cilia	day 1	1	0.2835	63	0.0152	day 1	Unpaired t-test
		day 10	0.8495	0.3886	60
	OSM-3::GFP Phasmid neurons	day 1	1	0.2594	50	<0.0001	day 1	Unpaired t-test
		day 10	0.4282	0.1607	33
	OSM-3::GFP Amphid neurons	day 1	1	0.2124	23	0.0041	day 1	Unpaired t-test
		day 10	0.8334	0.163	24
	OSM-6::GFP Phasmid cilia	day 1	1	0.2667	45	0.0242	day 1	Unpaired t-test
		day 10	0.8695	0.2985	56
	OSM-6::GFP Phasmid neurons	day 1	1	0.299	60	<0.0001	day 1	Unpaired t-test
		day 10	0.5495	0.2286	47
	OSM-6::GFP Amphid neurons	day 1	1	0.132	30	0.0067	day 1	Unpaired t-test
		day 10	0.8824	0.1738	24
	CHE-3::GFP Phasmid cilia	day 1	1	0.2337	50	0.0001	day 1	Unpaired t-test
		day 10	0.7868	0.2632	40
	CHE-3::GFP Phasmid neurons	day 1	1	0.2628	41	<0.0001	day 1	Unpaired t-test
		day 10	1.763	0.4485	33
	CHE-3::GFP Amphid neurons	day 1	1	0.1119	21	<0.0001	day 1	Unpaired t-test
		day 10	1.341	0.309	24
	CHE-11::GFP Phasmid cilia	day 1	1	0.2332	65	<0.0001	day 1	Unpaired t-test
		day 10	0.8063	0.2343	49
	CHE-11::GFP Phasmid neurons	day 1	1	0.2994	62	0.7197	day 1	Unpaired t-test
		day 10	1.025	0.4305	52
	CHE-11::GFP Amphid neurons	day 1	1	0.1762	23	0.7907	day 1	Unpaired t-test
		day 10	0.9859	0.195	27
Figure Panel	DAF-19 protein level in WT
	Sample		Mean	S.D.	Sample size (n= # biologically independent animals )	P value	Ctrl. in statistics test	Statistics test
Fig. 2b	DAF-19::GFP Phasmid neurons	day 1	1	0.2646	49	<0.0001	day 1	Unpaired t-test
		day 10	0.7572	0.1965	42
	DAF-19::GFP Amphid neurons	day 1	1	0.1978	41	<0.0001	day 1	Unpaired t-test
		day 10	0.8046	0.1834	35
Figure Panel	DAF-19 protein level in daf-19c oe
	Sample		Mean	S.D.	Sample size (n= # biologically independent animals )	P value	Ctrl. in statistics test	Statistics test
Fig. 2c	DAF-19C::mCherry Amphid neurons	day 1	1	0.2304	20	0.5763	day 1	Unpaired t-test
		day 10	0.9597	0.222	20
Figure Panel	IFT protein level in phasmid cilia
	Sample		Mean	S.D.	Sample size (n= # biologically independent animals )	P value	Ctrl. in statistics test	Statistics test
Fig. 2d	OSM-3::GFP WT	day 1	1	0.2927	28			Unpaired t-test
		day 10	0.7594	0.3055	28	0.004	WT day 1
	OSM-3::GFP daf-19c oe 1#	day 1	1.068	0.3212	22	0.4385	WT day 1	Unpaired t-test
		day 10	0.9958	0.401	29	0.4924, 0.0155	daf-19c oe 1# day 1, WT day 10
	OSM-6::GFP WT	day 1	1	0.1695	27			Unpaired t-test
		day 10	0.8402	0.2679	33	<0.0001	WT day 1
	OSM-6::GFP daf-19c oe 1#	day 1	0.9763	0.1882	25	0.6352	WT day 1	Unpaired t-test
		day 10	0.8155	0.1771	30	0.0009, 0.0313	daf-19c oe 1# day 1, WT day 10
	CHE-3::GFP WT	day 1	1	0.1796	28			Unpaired t-test
		day 10	0.5526	0.1915	23	0.0002	WT day 1
	CHE-3::GFP daf-19c oe 1#	day 1	0.983	0.1935	22	0.8618	WT day 1	Unpaired t-test
		day 10	0.7162	0.2862	20	0.0055, 0.3625	daf-19c oe 1# day 1, WT day 10
	CHE-11::GFP WT	day 1	1	0.1729	23			Unpaired t-test
		day 10	0.7769	0.2246	30	<0.0001	WT day 1
	CHE-11::GFP daf-19c oe 1#	day 1	0.9887	0.2709	30	0.7502	WT day 1	Unpaired t-test
		day 10	0.8248	0.2142	42	0.0009, 0.0603	daf-19c oe 1# day 1, WT day 10
	IFT protein level in phasmid neurons
	Sample		Mean	S.D.	Sample size (n= # biologically independent animals )	P value	Ctrl. in statistics test	Statistics test
	OSM-3::GFP WT	day 1	1	0.118	42			Unpaired t-test
		day 10	0.5651	0.1973	24	<0.0001	WT day 1
	OSM-3::GFP daf-19c oe 1#	day 1	1.02	0.1527	28	0.5406	WT day 1	Unpaired t-test
		day 10	0.8641	0.2546	20	0.0111, 0.0173	daf-19c oe 1# day 1, WT day 10
	OSM-6::GFP WT	day 1	1	0.1845	30			Unpaired t-test
		day 10	0.8111	0.1913	28	0.0003	WT day 1
	OSM-6::GFP daf-19c oe 1#	day 1	1.083	0.2689	36	0.1569	WT day 1	Unpaired t-test
		day 10	1.14	0.5697	22	0.6067, 0.0062	daf-19c oe 1# day 1, WT day 10
	CHE-3::GFP WT	day 1	1	0.1599	25			Unpaired t-test
		day 10	1.121	0.2171	21	0.035	WT day 1
	CHE-3::GFP daf-19c oe 1#	day 1	1.2	0.2199	21	0.0003	WT day 1	Unpaired t-test
		day 10	1.45	0.4478	25	0.0246, 0.0037	daf-19c oe 1# day 1, WT day 10
	CHE-11::GFP WT	day 1	1	0.1325	35			Unpaired t-test
		day 10	0.9461	0.184	27	0.185	WT day 1
	CHE-11::GFP daf-19c oe 1#	day 1	1.046	0.2122	46	0.2635	WT day 1	Unpaired t-test
		day 10	1.214	0.4834	34	0.0384, 0.0084	daf-19c oe 1# day 1, WT day 10
	IFT protein level in amphid neurons
	Sample		Mean	S.D.	Sample size (n= # biologically independent animals )	P value	Ctrl. in statistics test	Statistics test
	OSM-3::GFP WT	day 1	1	0.1984	23			Unpaired t-test
		day 10	0.8334	0.1842	24	0.0041	WT day 1
	OSM-3::GFP daf-19c oe 1#	day 1	1.237	0.1922	20	0.0005	WT day 1	Unpaired t-test
		day 10	1.237	0.1455	20	0.9962, <0.0001	daf-19c oe 1# day 1, WT day 10
	OSM-6::GFP WT	day 1	1	0.132	30			Unpaired t-test
		day 10	0.8824	0.1728	24	0.0067	WT day 1
	OSM-6::GFP daf-19c oe 1#	day 1	1.716	0.4358	20	<0.0001	WT day 1	Unpaired t-test
		day 10	1.554	0.3965	21	0.2216, <0.0001	daf-19c oe 1# day 1, WT day 10
	CHE-3::GFP WT	day 1	1	0.1119	21			Unpaired t-test
		day 10	1.341	0.309	24	<0.0001	WT day 1
	CHE-3::GFP daf-19c oe 1#	day 1	1.806	0.454	23	<0.0001	WT day 1	Unpaired t-test
		day 10	2.004	0.3802	26	0.1036, <0.0001	daf-19c oe 1# day 1, WT day 10
	CHE-11::GFP WT	day 1	1	0.1685	20			Unpaired t-test
		day 10	1.083	0.2027	27	0.1436	WT day 1
	CHE-11::GFP daf-19c oe 1#	day 1	1.703	0.5535	20	<0.0001	WT day 1	Unpaired t-test
		day 10	1.855	0.3759	22	0.3019, <0.0001	daf-19c oe 1# day 1, WT day 10

## Sheet: Figure 3
Figure Panel	IFT velocity WT vs daf-19 oe-Anterograde						IFT velocity WT vs daf-19 oe-Retrograde
	Sample	Predicted mean (mm/s)	P value	Sample size (n= # biologically independent animals )	Ctrl. in statistics test	Statistics test	Sample	Predicted mean (mm/s)	P value	Sample size (n= # biologically independent animals )	Ctrl. in statistics test	Statistics test
Fig. 3b	WT day 1 OSM-3::GFP	0.8883	0.1613	15	WT day 1 OSM-3::GFP	Two-way ANOVA	WT day 1 OSM-3::GFP	1.689	<0.0001	15	WT day 1 OSM-3::GFP	Two-way ANOVA
	daf-19c oe 1# day 1 OSM-3::GFP	0.9028		24			daf-19c oe 1# day 1 OSM-3::GFP	1.478		25
	WT day 10 OSM-3::GFP	0.8093	<0.0001	31	WT day 10 OSM-3::GFP	Two-way ANOVA	WT day 10 OSM-3::GFP	0.9071	<0.0001	18	WT day 10 OSM-3::GFP	Two-way ANOVA
	daf-19c oe 1# day 10 OSM-3::GFP	0.9043		32			daf-19c oe 1# day 10 OSM-3::GFP	1.393		19
	WT day 1 OSM-6::GFP	1.167	0.0002	20	WT day 1 OSM-6::GFP	Two-way ANOVA	WT day 1 OSM-6::GFP	1.773	<0.0001	30	WT day 1 OSM-6::GFP	Two-way ANOVA
	daf-19c oe 1# day 1 OSM-6::GFP	1.213		21			daf-19c oe 1# day 1 OSM-6::GFP	1.882		15
	WT day 10 OSM-6::GFP	0.9762	0.0004	39	WT day 10 OSM-6::GFP	Two-way ANOVA	WT day 10 OSM-6::GFP	1.217	<0.0001	10	WT day 10 OSM-6::GFP	Two-way ANOVA
	daf-19c oe 1# day 10 OSM-6::GFP	1.015		31			daf-19c oe 1# day 10 OSM-6::GFP	1.524		15
	WT day 1 CHE-3::GFP	1.011	<0.0001	12	WT day 1 CHE-3::GFP	Two-way ANOVA	WT day 1 CHE-3::GFP	1.386	0.4966	12	WT day 1 CHE-3::GFP	Two-way ANOVA
	daf-19c oe 1# day 1 CHE-3::GFP	0.9462		19			daf-19c oe 1# day 1 CHE-3::GFP	1.402		19
	WT day 10 CHE-3::GFP	0.8462	<0.0001	12	WT day 10 CHE-3::GFP	Two-way ANOVA	WT day 10 CHE-3::GFP	1.18	<0.0001	12	WT day 10 CHE-3::GFP	Two-way ANOVA
	daf-19c oe 1# day 10 CHE-3::GFP	1.046		20			daf-19c oe 1# day 10 CHE-3::GFP	1.335		20
	WT day 1 CHE-11::GFP	1.036	<0.0001	10	WT day 1 CHE-11::GFP	Two-way ANOVA	WT day 1 CHE-11::GFP	1.514	<0.0001	10	WT day 1 CHE-11::GFP	Two-way ANOVA
	daf-19c oe 1# day 1 CHE-11::GFP	1.092		26			daf-19c oe 1# day 1 CHE-11::GFP	1.582		26
	WT day 10 CHE-11::GFP	0.7319	<0.0001	15	WT day 10 CHE-11::GFP	Two-way ANOVA	WT day 10 CHE-11::GFP	1.18	<0.0001	15	WT day 10 CHE-11::GFP	Two-way ANOVA
	daf-19c oe 1# day 10 CHE-11::GFP	0.9033		24			daf-19c oe 1# day 10 CHE-11::GFP	1.335		24
Figure Panel	IFT frequency WT vs daf-19 oe-Anterograde							IFT frequency WT vs daf-19 oe-Retrograde
	Sample	Mean (N/s)	S.D.	Sample size (n= # biologically independent animals )	P value	Ctrl. in statistics test	Statistics test	Sample	Mean (N/s)	S.D.	Sample size (n= # biologically independent animals )	P value	Ctrl. in statistics test	Statistics test
Fig. 3c	WT day 1 OSM-3::GFP	0.6344	0.108157	45	0.2734	WT day 1 OSM-3::GFP	Unpaired t-test	WT day 1 OSM-3::GFP	0.733	0.1007	44	0.7025	WT day 1 OSM-3::GFP	Unpaired t-test
	daf-19c oe 1# day 1 OSM-3::GFP	0.6547	0.08096	61				daf-19c oe 1# day 1 OSM-3::GFP	0.6484	0.1003	43
	WT day 10 OSM-3::GFP	0.5047	0.0926935	49	0.0021	WT day 10 OSM-3::GFP	Unpaired t-test	WT day 10 OSM-3::GFP	0.7411	0.09729	50	0.6815	WT day 10 OSM-3::GFP	Unpaired t-test
	daf-19c oe 1# day 10 OSM-3::GFP	0.5723	0.1206	54				daf-19c oe 1# day 10 OSM-3::GFP	0.6589	0.1341	34
	WT day 1 OSM-6::GFP	0.7627	0.1295	49	0.4316	WT day 1 OSM-6::GFP	Unpaired t-test	WT day 1 OSM-6::GFP	0.7082	0.1132	49	0.0012	WT day 1 OSM-6::GFP	Unpaired t-test
	daf-19c oe 1# day 1 OSM-6::GFP	0.7447	0.09977	53				daf-19c oe 1# day 1 OSM-6::GFP	0.4248	0.176	46
	WT day 10 OSM-6::GFP	0.4912	0.209	33	<0.0001	WT day 10 OSM-6::GFP	Unpaired t-test	WT day 10 OSM-6::GFP	0.7804	0.09599	33	<0.0001	WT day 10 OSM-6::GFP	Unpaired t-test
	daf-19c oe 1# day 10 OSM-6::GFP	0.6705	0.09434	43				daf-19c oe 1# day 10 OSM-6::GFP	0.6422	0.1105	34
	WT day 1 CHE-3::GFP	0.5875	0.08896	20	<0.0001	WT day 1 CHE-3::GFP	Unpaired t-test	WT day 1 CHE-3::GFP	0.5875	0.08896	20	<0.0001	WT day 1 CHE-3::GFP	Unpaired t-test
	daf-19c oe 1# day 1 CHE-3::GFP	0.4605	0.1007	20				daf-19c oe 1# day 1 CHE-3::GFP	0.7517	0.08898	40
	WT day 10 CHE-3::GFP	0.7517	0.09014	20	0.011	WT day 10 CHE-3::GFP	Unpaired t-test	WT day 10 CHE-3::GFP	0.4605	0.1007	20	0.0021	WT day 10 CHE-3::GFP	Unpaired t-test
	daf-19c oe 1# day 10 CHE-3::GFP	0.5383	0.08256	20				daf-19c oe 1# day 10 CHE-3::GFP	0.5383	0.08149	40
	WT day 1 CHE-11::GFP	0.6287	0.1107	36	0.7478	WT day 1 CHE-11::GFP	Unpaired t-test	WT day 1 CHE-11::GFP	0.5907	0.107677	36	<0.0001	WT day 1 CHE-11::GFP	Unpaired t-test
	daf-19c oe 1# day 1 CHE-11::GFP	0.4387	0.1481	29				daf-19c oe 1# day 1 CHE-11::GFP	0.7039	0.0777356	43
	WT day 10 CHE-11::GFP	0.6195	0.1174	37	<0.0001	WT day 10 CHE-11::GFP	Unpaired t-test	WT day 10 CHE-11::GFP	0.4189	0.155861	37	<0.0001	WT day 10 CHE-11::GFP	Unpaired t-test
	daf-19c oe 1# day 10 CHE-11::GFP	0.634	0.08753	49				daf-19c oe 1# day 10 CHE-11::GFP	0.5645	0.127859	47
Figure Panel	DiI staining
	Sample	Mean	S.D.	Sample size (n= # biologically independent animals )	P value	Ctrl. in statistics test	Statistics test
Fig. 3d	WT day 1	1	0.416	66	0.0001	WT day 1	Unpaired t-test
	WT day 10	0.6961	0.459	62
	daf-19c oe 1# day 1	1.195	0.5431	59	0.0255	WT day 1	Unpaired t-test
	daf-19c oe 1# day 10	1.024	0.5331	47	0.1092, 0.0008	daf-19c oe 1# day 1, WT day10	Unpaired t-test
Figure Panel	Chemotaxis assay
	Sample	Replicate 1	Replicate 2	Replicate 3	Replicate 4	P value	Ctrl. in statistics test	Statistics test
Fig. 3e 2-butanone	WT day 1	0.657143	0.5625	0.363636	0.278689			One-way ANOVA
	daf-19c oe 1# day 1	0.636364	0.655172	0.641026	0.525424	0.2115	WT day 1
	WT day 5	0.142857	0.217391	0.169811	0.142857	0.0062	WT day 1	One-way ANOVA
	daf-19c oe 1# day 5	0.575758	0.478261	0.489362	0.633333	0.001, 0.7602	WT day 5, daf-19c oe 1# day 1
Fig. 3e 2-nonanone	WT day 1	-0.548387	-0.615385	-0.666667	-0.761905			One-way ANOVA
	daf-19c oe 1# day 1	-0.652174	-0.866667	-0.828571	-0.727273	0.6454	WT day 1
	WT day 5	-0.0714286	-0.157895	0.0588235	-0.25	0.0009	WT day 1	One-way ANOVA
	daf-19c oe 1# day 5	-0.411765	-0.363636	-0.444444	-0.837838	0.0078, 0.1096	WT day 5, daf-19c oe 1# day 1
Figure Panel	Enhanced Slowing Response
	Sample	Replicate 1	Replicate 2	Replicate 3	Replicate 4	Mean	S.D.	Sample size (n= # biologically independent animals )	P value	Ctrl. in statistics test	Statistics test
Fig. 3f	WT day 10 bacterial-	4	6.22222	7.2	6.16667	5.89722	1.35091	53	0.2493	WT day 10 bacterial-	Unpaired t-test
	WT day 10 bacterial+	3.5	4.55	3.70833	6.72727	4.6214	1.47547	63
	daf-19c oe 1# day 10 bacterial-	8	9.07143	8.66667	7.03704	8.19378	0.888724	71	0.0023	daf-19c oe 1# day 10 bacterial-	Unpaired t-test
	daf-19c oe 1# day 10 bacterial+	6	4.88235	3.94737	5.37143	5.05029	0.865971	81

## Sheet: Figure 4
Fig. 4a
Figure Panel	Relative p-AMPK expression level
	Sample	Replicate 1	Replicate 2	Replicate 3	Mean	S.D.	P value	Ctrl. in statistics test	Statistics test
Fig. 4a	WT day 1	0.896007	1.07304	1.03095	1	0.09249	0.0002	WT day 1	One-way ANOVA
	daf-19c oe 1# day 1	2.04269	2.32224	2.45077	2.272	0.2086
	WT day 1 starved for 1 hr, lid (OP50), plate (-)	0.587983	0.301461	0.56807	0.4858	0.16	0.0179	WT day 1 starved for 1 hr, lid (OP50), plate (-)
	daf-19c oe 1# day 1 starved for 1 hr, lid (OP50), plate (-)	0.587983	0.301461	0.56807	1.273	0.3427
	WT day 1 starved for 1 hr, lid (-), plate (-)	0.915225	0.297971	0.562658	0.592	0.3097	>0.9999	WT day 1 starved for 1 hr, lid (-), plate (-)
	daf-19c oe 1# day 1 starved for 1 hr, lid (-), plate (-)	0.61975	0.490499	0.882182	0.6641	0.1996
	WT day 1 starved for 12 hrs, lid (-), plate (-)	3.2892	2.90066	3.26002	3.15	0.2164	>0.9999	WT day 1 starved for 12 hrs, lid (-), plate (-)
	daf-19c oe 1# day 1 starved for 12 hrs, lid (-), plate (-)	3.0907	2.80437	3.39497	3.097	0.2953
Fig. 4b
Figure Panel	Relative p-AMPK expression level
	Sample	Replicate 1	Replicate 2	Replicate 3	Mean	S.D.	P value	Ctrl. in statistics test	Statistics test
Fig. 4b	WT day 1	1.05022	1.09734	0.852441	1	0.1299			One-way ANOVA
	daf-19c oe 1# day 1	3.38831	3.27514	2.90816	3.191	0.251	0.0289	WT day 1
	daf-19c oe 2# day 1	3.4998	3.40842	3.30557	3.405	0.09717	0.0142	WT day 1
	daf-19c oe (neu) day 1	3.3002	2.97279	2.95463	3.076	0.1945	0.042	WT day 1
	WT day 10	3.65336	3.08234	2.38385	3.04	0.6358
	daf-19c oe 1# day 10	6.85151	5.89291	6.74298	6.496	0.5249	0.0004	WT day 10
	daf-19c oe 2# day 10	10.5645	9.92724	7.86291	9.452	1.412	<0.0001	WT day 10
	daf-19c oe (neu) day 10	5.64449	7.89264	7.05553	6.864	1.136	0.0001	WT day 10
Fig. 4c
Figure Panel	Relative p-AMPK expression level
	Sample	Replicate 1	Replicate 2	Replicate 3	Replicate 4	Mean	S.D.	P value	Ctrl. in statistics test	Statistics test
Fig. 4c	WT;luc2 RNAi day 3	1.08661	1.0772	0.924603	0.91159	1	0.0948			One-way ANOVA
	WT;daf-19 RNAi day 3	0.469359	0.476064	0.36134	0.425208	0.433	0.05283	0.0001	WT;luc2 RNAi day 3
	WT;luc2 RNAi day 10	1.86271	1.64491	1.85102	na	1.786	0.1225
	WT;daf-19 RNAi day 10	0.942465	0.774485	0.607431	na	0.7748	0.1675	<0.0001	WT;luc2 RNAi day 10
Figure Panel	CRTC-1 nucleo-cytoplasmic ratio
	Sample	Mean	S.D.	Sample size (n= # biologically independent animals )	P value	Ctrl. in statistics test	Statistics test
Fig. 4d	WT day 1	1.015	0.1849	51			Unpaired t-test
	daf-19c oe 1# day 1	0.6326	0.1336	52	<0.0001	WT day 1
Fig. 4e
Figure Panel	Relative p-AMPK expression level
	Sample	Replicate 1	Replicate 2	Replicate 3	Replicate 4	Mean	S.D.	P value	Ctrl. in statistics test	Statistics test
Fig. 4e	WT day 1	0.962361	1.11533	0.991031	0.93128	1	0.08066			One-way ANOVA
	daf-19c oe 1# day 1	1.76426	2.12129	1.91613	1.84924	1.913	0.1523	<0.0001	WT day 1
	daf-19c oe (neu) day 1	2.03001	2.05121	1.94478	1.71349	1.935	0.1546	<0.0001	WT day 1
	osm-3(-) day1	0.470478	0.549324	0.529656	0.348902	0.4746	0.09024	0.0011	WT day 1
	osm-3(-);daf-19c oe 1# day 1	0.768907	1.09719	0.828643	na	0.8982	0.1749	<0.0001	daf-19c oe 1# day 1
								0.1404	osm-3(-) day 1
	osm-3(-);daf-19c oe (neu) day 1	0.73601	1.12128	0.884681	0.676695	0.8547	0.1981	<0.0001	daf-19c oe (neu) day 1
								0.4527	osm-3(-) day 1
Fig. 4f
Figure Panel	Relative p-AMPK expression level
	Sample	Replicate 1	Replicate 2	Replicate 3	Replicate 4	Mean	S.D.	P value	Ctrl. in statistics test	Statistics test
Fig. 4f	WT day 1	0.941494	1.05851	1.05011	1.11585	1.009	0.05241			One-way ANOVA
	osm-3(-) day 1	0.684769	0.715171	0.666513	0.711153	0.6306	0.05088	0.0004	WT day 1
	osm-6(-) day 1	0.603255	0.752508	0.660908	0.822003	0.592	0.06337	0.0002	WT day 1
	WT day 10	2.94501	2.69139	na	2.94501	2.86047	0.146425
	osm-3(-) day 10	1.95277	1.83969	na	1.95277	1.91508	0.0652856	<0.0001	WT day 10
	osm-6(-) day 10	1.74066	1.90645	na	1.74066	1.79592	0.0957172	<0.0001	WT day 10

## Sheet: Figure 5
Figure Panel	PAR-4 protein level in cilia
	Sample	Mean	S.D.	Sample size (n= # biologically independent animals )	P value	Ctrl. in statistics test	Statistics test
Fig. 5b	WT day 1	1	0.42	66			Unpaired t-test
	daf-19c oe 1# day 1	1.41	0.54	58	0.0233	WT day 1
Fig. 5c
Figure Panel	Relative p-AMPK expression level
	Sample	Replicate 1	Replicate 2	Replicate 3	Mean	SEM	P value	Ctrl. in statistics test	Statistics test
Fig. 5c	WT;luc2 RNAi day 1	1.06775	0.8495	1.08275	1	0.1306			Unpaired t-test
	daf-19c oe 1#;luc2 RNAi day 1	2.14659	1.52034	2.72064	2.129	0.6003	0.0334	WT;luc2 RNAi day 1
	daf-19c oe 2#;luc2 RNAi day 1	1.37477	1.88978	2.03121	1.765	0.3455	0.023	WT;luc2 RNAi day 1
	daf-19c oe (neu);luc2 RNAi day 1	1.80159	1.87302	2.73742	2.137	0.5209	0.0214	WT;luc2 RNAi day 1
	WT;par-4 RNAi day 1	0.76086	0.58622	0.82828	0.7251	0.1249	0.0528	WT;luc2 RNAi day 1
	daf-19c oe 1#;par-4 RNAi day 1	0.68857	0.6002	0.90331	0.7307	0.1559	0.0175	daf-19c oe 1#;luc2 RNAi day 1
							0.92	WT;par-4 RNAi day 1
	daf-19c oe 2#;par-4 RNAi day 1	0.51561	0.52757	0.88778	0.6437	0.2115	0.0087	daf-19c oe 2#;luc2 RNAi day 1
							0.6242	WT;par-4 RNAi day 1
	daf-19c oe (neu);par-4 RNAi day 1	0.52257	0.59165	0.95447	0.6896	0.232	0.0117	daf-19c oe (neu);luc2 RNAi day 1
							0.858	WT;par-4 RNAi day 1
Fig. 5e
Figure Panel	Relative p-AMPK expression level
	Sample	Replicate 1	Replicate 2	Replicate 3	Mean	S.D.	P value	Ctrl. in statistics test	Statistics test
Fig. 5e	daf-19c oe 1#	0.90915	0.941223	1.14963	1	0.1306			Unpaired t-test
	daf-19c oe (neu)	0.882261	0.738361	1.24769	0.9561	0.2626
	tbh-1;daf-19c oe 1#	0.3914	0.299131	0.499604	0.3967	0.1003	0.0032	daf-19c oe 1#
	tbh-1;daf-19c oe (neu)	0.316376	0.388801	0.450217	0.3851	0.067	0.0218	daf-19c oe (neu)
	tdc-1;daf-19c oe 1#	0.520672	0.52086	0.562004	0.5345	0.02381	0.0037	daf-19c oe 1#
	tdc-1;daf-19c oe (neu)	0.404925	0.467949	0.545376	0.4728	0.07035	0.0369	daf-19c oe (neu)
	daf-19c oe 1# with 30 min of octopamine treatment	0.99295	1.24356	1.30277	1.18	0.1645	0.2123	daf-19c oe 1#
	daf-19c oe (neu) with 30 min of octopamine treatment	0.980468	1.032	1.37938	1.131	0.217	0.4221	daf-19c oe (neu)
	tbh-1;daf-19c oe 1# with 30 min of octopamine treatment	0.884442	1.27563	1.31012	1.157	0.2364	0.0069	tbh-1;daf-19c oe 1#
	tbh-1;daf-19c oe (neu) with 30 min of octopamine treatment	0.881973	1.08437	1.34188	1.103	0.2305	0.0066	tbh-1;daf-19c oe (neu)
	tdc-1;daf-19c oe 1# with 30 min of octopamine treatment	0.960524	0.99318	1.35265	1.102	0.2176	0.0109	tdc-1;daf-19c oe 1#
	tdc-1;daf-19c oe (neu) with 30 min of octopamine treatment	0.871411	1.01325	1.11738	1.001	0.1235	0.003	tdc-1;daf-19c oe (neu)

## Sheet: Figure 6
Figure Panel	Autophagy flux
	Sample	Sample size (n= # biologically independent animals )	Mean	SEM	P value	Ctrl. in statistics test	Statistics test
Fig. 6a	WT day 1 AL	44	18.28	1.934			Poisson regression
	daf-19c oe 1# day 1 AL	22	11.98	1.562	2e-16	WT day 1 AL
	WT day 1 AL+CQ	45	50.97	4.747
	daf-19c oe 1# day 1 AL+CQ	24	49.73	5.887	2e-16	WT day 1 AL+CQ
					2e-16	daf-19c oe 1# day 1 AL
	WT day 1 AP	44	36.58	4.092
	daf-19c oe 1# day 1 AP	22	56.32	4.725	2e-16	WT day 1 AP
	WT day 1 AP+CQ	48	23.06	2.595
	daf-19c oe 1# day 1 AP+CQ	24	20.08	4.093	0.501	WT day 1 AP+CQ
					2e-16	daf-19c oe 1# day 1 AP
Figure Panel	Thrashing rate per 30sec
	Sample	Mean	Sample size (n= # biologically independent animals )	S.D.	P value	Ctrl. in statistics test	Statistics test
Fig. 6b	WT day 1	46.83	88	5.515			One-way ANOVA
	daf-19c oe 1# day 1	50.17	90	4.513	0.0649	WT day 1
	WT day 10	29.81	64	12.48
	daf-19c oe 1# day 10	38.73	61	11.18	<0.0001	WT day 10
Figure Panel	polyQ puncta per worm
	Sample	Replicate 1	Replicate 2	Replicate 3	Sample size (n= # biologically independent animals )	Mean	S.D.	P value	Ctrl. in statistics test	Statistics test
Fig. 6c	WT day 3	24.47	23.05	23.88	61	23.8	0.7134			One-way ANOVA
	daf-19c oe 1# day 3	18.9	17.55	16.26	67	17.57	1.32	0.0027	WT day 3
	daf-19c oe (neu) day 3	20.53	20.44	17.55	56	19.51	1.695	0.0163	WT day 3
Figure Panel	Lifespan
	Sample	Sample size (n= # biologically independent animals )	Mean Lifespan (days)	S.D.	P value	Ctrl. in statistics test	Statistics test
Fig. 6d	fast 20% OSM-3::GFP	26	26.31	5.042	0.0538	fast 20% OSM-3::GFP	Unpaired t-test
	slow 20% OSM-3::GFP	26	23.19	6.267
	fast 20% OSM-6::GFP	21	23.43	4.377	<0.0001	fast 20% OSM-6::GFP
	slow20% OSM-6::GFP	20	17.85	3.528
	fast 20% CHE-11::GFP	37	24.19	6.887	0.0245	fast 20% CHE-11::GFP
	slow 20% CHE-11::GFP	37	20.7	6.15
	fast 30% OSM-3::GFP	39	25.41	5.33	0.1457	fast 30% OSM-3::GFP
	slow 30% OSM-3::GFP	39	23.51	6.047
	fast 30% OSM-6::GFP	30	23.2	4.366	0.0038	fast 30% OSM-6::GFP
	slow 30% OSM-6::GFP	30	19.57	4.96
	fast 30% CHE-11::GFP	56	24.21	6.816	0.0005	fast 30% CHE-11::GFP
	slow 30% CHE-11::GFP	56	20.07	5.417
Ageing Assays
Strain/Treatment	Median Lifespan (days)	# Worms	p value	Notes	Detailed strain information
WT	22	81/100		Fig. 6e replicate 1 (showed in Fig. 6e)	WT: N2 Bristol daf-19c oe 1#: SYD0470: sydEx104[Pdaf-19c::daf-19c::mCherry, egl-17p::mCherry]
daf-19c oe 1#	26	72/100	vs WT, p<0.0001
WT	25	80/100		Fig. 6e replicate 2
daf-19c oe 1#	30	75/100	vs WT, p<0.0001
WT	19	79/100		Fig. 6e replicate 3
daf-19c oe 1#	23	71/100	vs WT, p<0.0001
WT	16	80/100		Fig. 6e replicate 4
daf-19c oe 1#	20	81/100	vs WT, p=0.0023
WT;luc2 RNAi	23	88/100		Fig. 6f replicate 1 (showed in Fig. 6f)	WT: TU3401: sid-1(pk3321) V; uIs69 V (for neuron-specific RNAi) daf-19c oe 1#: SYD0650: sid-1(pk3321) V; uIs69 V; sydEx104
WT;osm-3 RNAi	21	79/100	vs WT;luc2 RNAi, p=0.2245
daf-19c oe 1#; luc2 RNAi	26	86/100	vs WT;luc2 RNAi, p=0.0005
daf-19c oe 1#; osm-3 RNAi	21	83/100	vs daf-19c oe 1#;luc2 RNAi, p=0.0002 vs WT;osm-3 RNAi, p=0.5153
WT;luc2 RNAi	21	92/100		Fig. 6f replicate 2
WT;osm-3 RNAi	22	89/100	vs WT;luc2 RNAi, p=0.4114
daf-19c oe 1#; luc2 RNAi	24	84/100	vs WT;luc2 RNAi, p=0.0001
daf-19c oe 1#; osm-3 RNAi	22	87/100	vs daf-19c oe 1#;luc2 RNAi, p=0.0044 vs WT;osm-3 RNAi, p=0.6688
WT;luc2 RNAi	22	71/100		Fig. 6f replicate 3
WT;osm-3 RNAi	24	86/100	vs WT;luc2 RNAi, p=0.4057
daf-19c oe 1#; luc2 RNAi	26	80/100	vs WT;luc2 RNAi, p<0.0001
daf-19c oe 1#; osm-3 RNAi	24	88/100	vs daf-19c oe 1#;luc2 RNAi, p=0.0059 vs WT;osm-3 RNAi, p=0.5288
WT; luc2 RNAi	21	61/100		Fig. 6g replicate 1 (showed in Fig. 6g)	WT: TU3401: sid-1(pk3321) V; uIs69 V (for neuron-specific RNAi) daf-19c oe 1#: SYD0650: sid-1(pk3321) V; uIs69 V; sydEx104
WT; aak-2 RNAi	20	79/100	vs WT;luc2 RNAi, p=0.0449
WT; par-4 RNAi	20	84/100	vs WT;luc2 RNAi, p=0.6338
daf-19c oe 1#; luc2 RNAi	24	82/100	vs WT;luc2 RNAi, p=0.0330
daf-19c oe 1#; aak-2 RNAi	21	75/100	vs daf-19c oe 1#;luc2 RNAi, p=0.0142 vs WT;aak-2 RNAi, p=0.8469
daf-19c oe 1#; par-4 RNAi	20	72/100	vs daf-19c oe 1#;luc2 RNAi, p<0.0001 vs WT;par-4 RNAi, p=0.8681
WT;luc2 RNAi	26	69/100		Fig. 6g replicate2
WT;aak-2 RNAi	26	68/100	vs WT;luc2 RNAi, p=0.0006
WT;par-4 RNAi	26	83/100	vs WT;luc2 RNAi, p=0.0003
daf-19c oe 1#;luc2 RNAi	28	65/100	vs WT;luc2 RNAi, p<0.0001
daf-19c oe 1#; aak-2 RNAi	24	86/100	vs daf-19c oe 1#;luc2 RNAi, p=0.0002 vs WT;aak-2 RNAi, p=0.9052
daf-19c oe 1#; par-4 RNAi	26	76/100	vs daf-19c oe 1#;luc2 RNAi, p=0.0098 vs WT;par-4 RNAi, p=0.4449
WT;luc2RNAi	20	107/120		Fig. 6g replicate3.1 (strain background:TU3401)
WT;par-4 RNAi	20	94/120	vs WT;luc2 RNAi, p=0.1339
daf-19c oe 1#; luc2RNAi	22	108/120	vs WT;luc2 RNAi, p=0.0034
daf-19c oe 1#; par-4RNAi	20	94/120	vs daf-19c oe 1#;luc2 RNAi, p=0.0195 vs WT; par-4 RNAi, p=0.1039
WT;luc2RNAi	22	71/100		Fig. 6g replicate3.2
WT;aak-2RNAi	22	89/100	vs WT;luc2 RNAi, p=0.4283
daf-19c oe 1#; luc2 RNAi	26	80/100	vs WT;luc2 RNAi, p<0.0001
daf-19c oe 1#; aak-2 RNAi	24	90/100	vs daf-19c oe 1#;luc2 RNAi, p=0.0199 vs WT; aak-2 RNAi, p=0.1019
At least three independent experiments were performed for each ageing analysis. p values were calculated by the Mantel-Cox Log Rank test for comparing ageing curves. # worms: the number of observed dead worms/the number of worms at the start of the experiment. Worms undergoing internal hatching, exploding vulva, or crawling off the plate were censored.

## Sheet: Supplementary Figure 1
Figure Panel	The Length of GFP on Cilia
	Sample	Replicate 1	Replicate 2	Replicate 3	Mean (mm)	S.D.	Sample size (n= # biologically independent animals )	P value	Ctrl. in statistics test	Statistics test
Supplementary Fig. 1b	WT day 1 osm-6p::GFP	7.91514	7.78461	7.98285	7.8942	0.100761	40	0.1395	WT day 1 osm-6p::GFP	Unpaired t-test
	WT day 10 osm-6p::GFP	7.9086	8.59013	8.3254	8.27471	0.343582	45
Figure Panel	Cilia length
	Sample	Replicate 1	Replicate 2	Replicate 3	Replicate 4	Mean (mm)	S.D.	Sample size (n= # biologically independent animals )	P value	Ctrl. in statistics test	Statistics test
Supplementary Fig. 1d	WT day 1 OSM-3::GFP	8.41083	8.47553	8.35847	8.47433	8.42979	0.0563391	59	0.6039	WT day 1 OSM-3::GFP	Unpaired t-test
	WT day 10 OSM-3::GFP	8.4398	8.9177	8.61519	8.1177	8.5226	0.334403	56
	WT day 1 OSM-6::GFP	7.8646	8.18725	8.39141	8.95289	8.34904	0.45727	66	0.6067	WT day 1 OSM-6::GFP	Unpaired t-test
	WT day 10 OSM-6::GFP	8.81654	8.6824	8.75814	7.84218	8.52482	0.45839	48
	WT day 1 CHE-3::GFP	8.53009	8.388	8.73264	na	8.55024	0.173199	40	0.0216	WT day 1 CHE-3::GFP	Unpaired t-test
	WT day 10 CHE-3::GFP	9.17694	9.98881	9.37867	na	9.51481	0.422711	48
	WT day 1 CHE-11::GFP	8.59857	8.12529	8.3035	na	8.34245	0.239035	58	0.0153	WT day 1 CHE-11::GFP	Unpaired t-test
	WT day 10 CHE-11::GFP	9.10838	9.07495	8.83243	na	9.00525	0.150599	50
Figure Panel	OSM-3::GFP day 1	Worm	1	2	3	4	5	6	7	8	9	10	11	12	13	14	15	16	17	18	19	20	mean
		Mean (μm/s)	1.067	0.9896	1.094	1.076	1.222	1.299	0.9188	1.281	1.229	1.501	1.163	1.297	0.8704	0.7583	1.38	0.6625	1.105	0.9759	1.118	1.236	1.11217
Supplementary Fig. 1e		Std. Deviation	0.1964	0.1361	0.1819	0.1526	0.2187	0.2316	0.1599	0.1861	0.1672	0.2445	0.1826	0.2235	0.1639	0.165	0.1525	0.08158	0.2052	0.1389	0.115	0.135	0.21195
	OSM-3::GFP day 10	Worm	1	2	3	4	5	6	7	8	9	10	11	12	13	14	15	16	17	18	19	20	mean
		Mean (μm/s)	0.7041	0.6301	0.8452	0.6607	0.4837	0.5361	0.5133	0.4691	0.6215	0.7008	0.6049	0.9032	0.6084	0.6288	0.8268	0.8406	1.015	1.119	0.7478	0.7026	0.708085
		Std. Deviation	0.09907	0.1289	0.1162	0.09618	0.06464	0.1351	0.04592	0.02378	0.08652	0.07525	0.06149	0.1718	0.08519	0.09398	0.1739	0.1513	0.1634	0.1546	0.1152	0.1449	0.178091
	OSM-6::GFP day 1	Worm	1	2	3	4	5	6	7	8	9	10	11	12	13	14	15	16	17	18	19	20	mean
		Mean (μm/s)	1.302	1.461	1.412	1.427	1.32	1.261	1.331	1.497	1.277	1.564	1.296	1.534	1.706	1.358	1.321	1.507	1.447	1.122	1.434	1.624	1.41005
		Std. Deviation	0.1889	0.1823	0.1545	0.1359	0.2011	0.1883	0.1521	0.2035	0.142	0.2293	0.2693	0.2546	0.2425	0.1921	0.1636	0.2274	0.1991	0.1586	0.1981	0.2144	0.133041
	OSM-6::GFP day 10	Worm number	1	2	3	4	5	6	7	8	9	10	11	12	13	14	15	16	17	18	19	20	mean
		Mean (μm/s)	1.383	1.255	0.8682	1.081	0.4861	0.6493	0.8748	0.9817	1.274	1.216	1.045	0.8913	1.05	1.308	1.144	1.221	0.5805	0.7264	0.6783	0.8772	0.97954
		Std. Deviation	0.1599	0.1974	0.09357	0.1772	0.1351	0.0526	0.1562	0.1803	0.1102	0.1854	0.1925	0.1304	0.1468	0.1353	0.2094	0.1532	0.1112	0.1077	0.06115	0.115	0.267837
	CHE-3::GFP day 1	Worm	1	2	3	4	5	6	7	8	9	10	11	12	13	14	15	16	17	18	19	20	mean
		Mean (μm/s)	1.101	0.6276	0.9246	1.079	1.201	1.033	0.8707	1.219	1.023	1.086	1.118	1.067	0.8479	0.8597	0.7721	1.037	1.045	0.817	0.929	0.8504	0.9754
		Std. Deviation	0.281	0.1095	0.1483	0.2281	0.2103	0.175	0.1649	0.2459	0.1323	0.22	0.2572	0.1787	0.09776	0.1405	0.1281	0.1962	0.1945	0.1777	0.189	0.1284	0.153447
	CHE-3::GFP day 10	Worm	1	2	3	4	5	6	7	8	9	10	11	12	13	14	15	16	17	18	19	20	mean
		Mean (μm/s)	0.9556	1.017	1.1	0.8814	1.136	0.5428	0.9312	0.5799	1.039	0.7482	1.037	0.9801	0.5253	0.8841	1.28	0.7542	1.028	1.176	0.7344	1.203	0.92666
		Std. Deviation	0.2	0.2414	0.2325	0.2332	0.2412	0.08282	0.1812	0.1019	0.2018	0.1218	0.2247	0.1697	0.04006	0.1457	0.2255	0.138	0.2198	0.2027	0.132	0.2169	0.215369
	CHE-11::GFP day 1	Worm	1	2	3	4	5	6	7	8	9	10	11	12	13	14	15	16	17	18	19	20	mean
		Mean (μm/s)	1.143	1.038	1.003	1.168	1.335	1.018	0.9634	1.162	1.297	1.101	1.068	1.013	1.087	1.194	1.18	1.233	1.056	1.127	1.263	1.176	1.13127
		Std. Deviation	0.1139	0.09994	0.3515	0.1643	0.3946	0.1416	0.1547	0.148	0.1814	0.2008	0.1371	0.154	0.2007	0.1592	0.1958	0.2113	0.2156	0.128	0.2179	0.1781	0.104887
	CHE-11::GFP day 10	Worm	1	2	3	4	5	6	7	8	9	10	11	12	13	14	15	16	17	18	19	20	mean
		Mean (μm/s)	0.4308	0.4675	0.6253	0.4829	1.247	1.327	0.2453	0.4922	0.9144	0.6194	0.4934	0.4085	0.4748	0.6377	0.9197	0.935	0.6184	1.17	0.6341	0.3563	0.674985
		Std. Deviation	0.09306	0.05129	0.04453	0.04599	0.2485	0.19	0.08749	0.03459	0.1057	0.1072	0.05154	0.08198	0.06922	0.1067	0.1588	0.215	0.07983	0.1895	0.08691	0.06379	0.306443

## Sheet: Supplementary Figure 2
Figure Panel	IFT velocity of daf-2-Anterograde						IFT velocity of daf-2-Retrograde
	Sample	Predicted mean (mm/s)	P value	Sample size (n= # biologically independent animals )	Ctrl. in statistics test	Statistics test	Sample	Predicted mean (mm/s)	P value	Sample size (n= # biologically independent animals )	Ctrl. in statistics test	Statistics test
Supplementary Fig. 2b	daf-2 day 1 OSM-3::GFP	0.9285		11	daf-2 day 1 OSM-3::GFP	Two-way ANOVA	daf-2 day 1 OSM-3::GFP	1.332		11	daf-2 day 1 OSM-3::GFP	Two-way ANOVA
	daf-2 day 10 OSM-3::GFP	1.068	<0.0001	10			daf-2 day 10 OSM-3::GFP	1.478	0.0059	10
	daf-2 day 20 OSM-3::GFP	1.088	<0.0001	25			daf-2 day 20 OSM-3::GFP	1.437	0.0023	25
	daf-2 day 1 OSM-6::GFP	1.244		11	daf-2 day 1 OSM-6::GFP	Two-way ANOVA	daf-2 day 1 OSM-6::GFP	1.824		11	daf-2 day 1 OSM-6::GFP	Two-way ANOVA
	daf-2 day 10 OSM-6::GFP	1.319	<0.0001	12			daf-2 day 10 OSM-6::GFP	1.766	<0.0001	12
	daf-2 day 20 OSM-6::GFP	1.036	<0.0001	20			daf-2 day 20 OSM-6::GFP	1.355	<0.0001	20
	daf-2 day 1 CHE-3::GFP	1.114		18	daf-2 day 1 CHE-3::GFP	Two-way ANOVA	daf-2 day 1 CHE-3::GFP	1.405		18	daf-2 day 1 CHE-3::GFP	Two-way ANOVA
	daf-2 day 10 CHE-3::GFP	1.061	<0.0001	17			daf-2 day 10 CHE-3::GFP	1.326	<0.0001	17
	daf-2 day 20 CHE-3::GFP	1.208	<0.0001	18			daf-2 day 20 CHE-3::GFP	1.57	<0.0001	18
	daf-2 day 1 CHE-11::GFP	1.092		11	daf-2 day 1 CHE-11::GFP	Two-way ANOVA	daf-2 day 1 CHE-11::GFP	1.498		11	daf-2 day 1 CHE-11::GFP	Two-way ANOVA
	daf-2 day 10 CHE-11::GFP	1.083	<0.0001	12			daf-2 day 10 CHE-11::GFP	1.535	0.1906	12
	daf-2 day 20 CHE-11::GFP	1.122	<0.0001	21			daf-2 day 20 CHE-11::GFP	1.43	0.0043	21
Figure Panel	IFT frequency of daf-2 -Anterograde							IFT frequency of daf-2 -Retrograde
	Sample	Mean (N/s)	S.D.	Sample size (n= # biologically independent animals )	P value	Ctrl. in statistics test	Statistics test	Sample	Mean (N/s)	S.D.	Sample size (n= # biologically independent animals )	P value	Ctrl. in statistics test	Statistics test
Supplementary Fig. 2c	daf-2 day 1 OSM-3::GFP	0.62505	0.103936	40		daf-2 day 1 OSM-3::GFP	Unpaired t-test	daf-2 day 1 OSM-3::GFP	0.71	0.08803	40		daf-2 day 1 OSM-3::GFP	Unpaired t-test
	daf-2 day 10 OSM-3::GFP	0.619692	0.117405	39	0.9666			daf-2 day 10 OSM-3::GFP	0.7017	0.08947	39	0.6795
	daf-2 day 20 OSM-3::GFP	0.606349	0.0856153	42	0.6539			daf-2 day 20 OSM-3::GFP	0.631	0.07413	42	<0.0001
	daf-2 day 1 OSM-6::GFP	0.728472	0.11669	48		daf-2 day 1 OSM-6::GFP	Unpaired t-test	daf-2 day 1 OSM-6::GFP	0.6819	0.09723	48		daf-2 day 1 OSM-6::GFP	Unpaired t-test
	daf-2 day 10 OSM-6::GFP	0.659459	0.124755	37	0.0171			daf-2 day 10 OSM-6::GFP	0.5892	0.1139	37	0.0001
	daf-2 day 20 OSM-6::GFP	0.694667	0.109155	25	0.4336			daf-2 day 20 OSM-6::GFP	0.7179	0.09899	26	0.1351
	daf-2 day 1 CHE-3::GFP	0.623	0.0809	27		daf-2 day 1 CHE-3::GFP	Unpaired t-test	daf-2 day 1 CHE-3::GFP	0.5722	0.1096	27		daf-2 day 1 CHE-3::GFP	Unpaired t-test
	daf-2 day 10 CHE-3::GFP	0.6355	0.08757	29	0.5805			daf-2 day 10 CHE-3::GFP	0.5807	0.08185	29	0.7434
	daf-2 day 20 CHE-3::GFP	0.6491	0.06107	19	0.2406			daf-2 day 20 CHE-3::GFP	0.6035	0.06564	19	0.2731
	daf-2 day 1 CHE-11::GFP	0.6195	0.1174	29		daf-2 day 1 CHE-11::GFP	Unpaired t-test	daf-2 day 1 CHE-11::GFP	0.626437	0.142366	29		daf-2 day 1 CHE-11::GFP	Unpaired t-test
	daf-2 day 10 CHE-11::GFP	0.634	0.08753	49	0.5368			daf-2 day 10 CHE-11::GFP	0.638095	0.101151	49	0.8799
	daf-2 day 20 CHE-11::GFP	0.6535	0.114	38	0.2372			daf-2 day 20 CHE-11::GFP	0.685088	0.093223	38	0.0659

## Sheet: Supplementary Figure 3
Figure Panel	GFP quantification
	Sample	Mean	S.D.	Sample size (n= # biologically independent animals )	P value	Ctrl. in statistics test	Statistics test
Supplementary Fig. 3a	osm-6p::GFP luc2i	1	0.2521	53	<0.0001	osm-6p::GFP luc2i	Unpaired t-test
	osm-6p::GFP gfpi	0.708	0.2112	47
Figure Panel	qPCR of daf-19 downstream genes
	Sample		Replicate 1	Replicate 2	Replicate 3	Mean	S.D.	P value	Ctrl. in statistics test	Statistics test
Supplementary Fig. 3b	WT day 10 luc2i	osm-6	0.862056	1.0325	1.10545	1	0.124908	-	-	Unpaired t-test
		che-2	0.890308	1.02703	1.08266	1	0.0989841	-	-
		che-11	0.940951	1.02721	1.03183	1	0.0511903	-	-
		daf-10	0.915013	0.954604	1.13038	1	0.114637	-	-
	WT day 10 daf-19i	osm-6	0.567949	0.611717	0.628957	0.602875	0.0314503	0.0007	WT day 10 luc2i
		che-2	0.254948	0.373065	0.3842	0.337404	0.0716257	<0.0001
		che-11	0.354564	0.413162	0.317386	0.361704	0.0482853	<0.0001
		daf-10	0.223948	0.2692	0.223912	0.23902	0.0261365	<0.0001
Figure Panel	IFT velocity of RNAi assay-Anterograde						IFT velocity of RNAi assay-Retrograde
	Sample	Mean (N/s)	P value	Sample size (n= # biologically independent animals )	Ctrl. in statistics test	Statistics test	Sample	Mean (N/s)	P value	Sample size (n= # biologically independent animals )	Ctrl. in statistics test	Statistics test
Supplementary Fig. 3d	OSM-3::GFP WT luc2 RNAi	0.9333		27		Two-way ANOVA	OSM-3::GFP WT luc2 RNAi	1.284		27		Two-way ANOVA
	OSM-3::GFP WT daf-19 RNAi	0.9126	0.2433	17	OSM-3::GFP WT luc2 RNAi		OSM-3::GFP WT daf-19 RNAi	1.223	0.0132	17	OSM-3::GFP WT luc2 RNAi
	OSM-3::GFP daf-2 luc2 RNAi	1.023		28			OSM-3::GFP daf-2 luc2 RNAi	1.389		28
	OSM-3::GFP daf-2 daf-19 RNAi	0.9112	<0.0001, 0.931	20	OSM-3::GFP daf-2 luc2 RNAi, OSM-3::GFP WT daf-19 RNAi		OSM-3::GFP daf-2 daf-19 RNAi	1.191	<0.0001, 0.1957	20	OSM-3::GFP daf-2 luc2 RNAi, OSM-3::GFP WT daf-19 RNAi
	OSM-6::GFP WT luc2 RNAi	0.9129		14		Two-way ANOVA	OSM-6::GFP WT luc2 RNAi	1.128		14		Two-way ANOVA
	OSM-6::GFP WT daf-19 RNAi	0.8276	<0.0001	8	OSM-6::GFP WT luc2i		OSM-6::GFP WT daf-19 RNAi	1.02	<0.0001	8	OSM-6::GFP WT luc2i
	OSM-6::GFP daf-2 luc2 RNAi	0.9599		28			OSM-6::GFP daf-2 luc2 RNAi	1.31		28
	OSM-6::GFP daf-2 daf-19 RNAi	0.8226	<0.0001, 0.7508	23	OSM-6::GFP daf-2 luc2 RNAi, OSM-6::GFP WT daf-19 RNAi		OSM-6::GFP daf-2 daf-19 RNAi	1.214	<0.0001, <0.0001	23	OSM-6::GFP daf-2 luc2 RNAi, OSM-6::GFP WT daf-19 RNAi
	CHE-3::GFP WT luc2 RNAi	0.9377		19		Two-way ANOVA	CHE-3::GFP WT luc2 RNAi	1.247		19		Two-way ANOVA
	CHE-3::GFP WT daf-19 RNAi	0.8898	0.0098	16	CHE-3::GFP WT luc2 RNAi		CHE-3::GFP WT daf-19 RNAi	1.272	0.2869	16	CHE-3::GFP WT luc2 RNAi
	CHE-3::GFP daf-2 luc2 RNAi	1.117		28			CHE-3::GFP daf-2 luc2 RNAi	1.551		28
	CHE-3::GFP daf-2 daf-19 RNAi	0.8362	<0.0001, 0.0040	28	CHE-3::GFP daf-2 luc2 RNAi, CHE-3::GFP WT daf-19 RNAi		CHE-3::GFP daf-2 daf-19 RNAi	1.443	<0.0001, <0.0001	28	CHE-3::GFP daf-2 luc2 RNAi, CHE-3::GFP WT daf-19 RNAi
	CHE-11::GFP WT luc2 RNAi	0.9949		16		Two-way ANOVA	CHE-11::GFP WT luc2 RNAi	1.395		16		Two-way ANOVA
	CHE-11::GFP WT daf-19 RNAi	0.8753	<0.0001	23	CHE-11::GFP WT luc2 RNAi		CHE-11::GFP WT daf-19 RNAi	1.286	<0.0001	23	CHE-11::GFP WT luc2 RNAi
	CHE-11::GFP daf-2 luc2 RNAi	1.248		15			CHE-11::GFP daf-2 luc2 RNAi	1.683		15
	CHE-11::GFP daf-2 daf-19 RNAi	1.001	<0.0001, <0.0001	20	CHE-11::GFP daf-2 luc2 RNAi, CHE-11::GFP WT daf-19 RNAi		CHE-11::GFP daf-2 daf-19 RNAi	1.593	0.0016, <0.0001	20	CHE-11::GFP daf-2 luc2 RNAi, CHE-11::GFP WT daf-19 RNAi
Figure Panel	IFT frequency of RNAi assay-Anterograde							IFT frequency of RNAi assay-Retrograde
	Sample	Mean (N/s)	S.D.	Sample size (n= # biologically independent animals )	P value	Ctrl. in statistics test	Statistics test	Sample	Mean (N/s)	S.D.	Sample size (n= # biologically independent animals )	P value	Ctrl. in statistics test	Statistics test
Supplementary Fig. 3e	OSM-3::GFP WT luc2 RNAi	0.4708	0.09304	32			Unpaired t-test	OSM-3::GFP WT luc2 RNAi	0.4731	0.09366	31			Unpaired t-test
	OSM-3::GFP WT daf-19 RNAi	0.4199	0.08032	17	0.0626	OSM-3::GFP WT luc2 RNAi		OSM-3::GFP WT daf-19 RNAi	0.5074	0.09467	18	0.2246	OSM-3::GFP WT luc2 RNAi
	OSM-3::GFP daf-2 luc2 RNAi	0.5452	0.07156	28	0.0011	OSM-3::GFP WT luc2 RNAi	Unpaired t-test	OSM-3::GFP daf-2 luc2 RNAi	0.5438	0.06849	35	0.0008	OSM-3::GFP WT luc2 RNAi	Unpaired t-test
	OSM-3::GFP daf-2 daf-19 RNAi	0.5204	0.0538	18	0.2139, 0.0001	OSM-3::GFP daf-2 luc2 RNAi, OSM-3::GFP WT daf-19 RNAi		OSM-3::GFP daf-2 daf-19 RNAi	0.5295	0.05106	26	0.3736, 0.3227	OSM-3::GFP daf-2 luc2 RNAi, OSM-3::GFP WT daf-19 RNAi
	OSM-6::GFP WT luc2 RNAi	0.5517	0.0924	29			Unpaired t-test	OSM-6::GFP WT luc2 RNAi	0.5	0.06547	29	0.1156		Unpaired t-test
	OSM-6::GFP WT daf-19 RNAi	0.5154	0.08695	41	0.0984	OSM-6::GFP WT luc2 RNAi		OSM-6::GFP WT daf-19 RNAi	0.4679	0.08534	28	0.017	OSM-6::GFP WT luc2 RNAi
	OSM-6::GFP daf-2 luc2 RNAi	0.6136	0.08436	27	0.0117	OSM-6::GFP WT luc2 RNAi	Unpaired t-test	OSM-6::GFP daf-2 luc2 RNAi	0.5517	0.0924	29	0.0984, 0.0278	OSM-6::GFP WT luc2 RNAi	Unpaired t-test
	OSM-6::GFP daf-2 daf-19 RNAi	0.5708	0.1041	28	0.1006, 0.0194	OSM-6::GFP daf-2 luc2 RNAi, OSM-6::GFP WT daf-19 RNAi		OSM-6::GFP daf-2 daf-19 RNAi	0.5154	0.08695	41		OSM-6::GFP daf-2 luc2 RNAi, OSM-6::GFP WT daf-19 RNAi
	CHE-3::GFP WT luc2 RNAi	0.4842	0.081	19			Unpaired t-test	CHE-3::GFP WT luc2 RNAi	0.4398	0.07789	19			Unpaired t-test
	CHE-3::GFP WT daf-19 RNAi	0.4042	0.0933	16	0.0104	CHE-3::GFP WT luc2 RNAi		CHE-3::GFP WT daf-19 RNAi	0.4044	0.0936	15	0.2384	CHE-3::GFP WT luc2 RNAi
	CHE-3::GFP daf-2 luc2 RNAi	0.569	0.07706	28	0.0007	CHE-3::GFP WT luc2 RNAi	Unpaired t-test	CHE-3::GFP daf-2 luc2 RNAi	0.5246	0.08256	28	0.001	CHE-3::GFP WT luc2 RNAi	Unpaired t-test
	CHE-3::GFP daf-2 daf-19 RNAi	0.4675	0.08858	28	<0.0001, 0.0307	CHE-3::GFP daf-2 luc2 RNAi, CHE-3::GFP WT daf-19 RNAi		CHE-3::GFP daf-2 daf-19 RNAi	0.5078	0.097	27	0.4920, 0.0018	CHE-3::GFP daf-2 luc2 RNAi, CHE-3::GFP WT daf-19 RNAi
	CHE-11::GFP WT luc2 RNAi	0.5194	0.09212	16			Unpaired t-test		0.4778	0.09393	16			Unpaired t-test
	CHE-11::GFP WT daf-19 RNAi	0.4464	0.08682	23	0.0161	CHE-11::GFP WT luc2 RNAi		CHE-11::GFP WT daf-19 RNAi	0.4596	0.09287	22	0.5569	CHE-11::GFP WT luc2 RNAi
	CHE-11::GFP daf-2 luc2 RNAi	0.6237	0.05725	15	0.0008	CHE-11::GFP WT luc2 RNAi	Unpaired t-test	CHE-11::GFP daf-2 luc2 RNAi	0.6059	0.07	15	0.0002	CHE-11::GFP WT luc2 RNAi	Unpaired t-test
	CHE-11::GFP daf-2 daf-19 RNAi	0.5456	0.09713	20	0.0091, 0.001	CHE-11::GFP daf-2 luc2 RNAi, CHE-11::GFP WT daf-19 RNAi		CHE-11::GFP daf-2 daf-19 RNAi	0.5767	0.05653	20	0.1804, <0.0001	CHE-11::GFP daf-2 luc2 RNAi, CHE-11::GFP WT daf-19 RNAi

## Sheet: Supplementary Figure 4
Figure Panel	qPCR of daf-16 downstream genes
	Sample		Replicate 1	Replicate 2	Replicate 3	Mean	S.D.	P value	Ctrl. in statistics test	Statistics test
Supplementary Fig. 4a	WT day 1	dod-3	1.51473	0.660314	0.824956	1	0.453307			Unpaired t-test
		sod-3	1.00918	0.823205	1.16761	1	0.172387
		nlp-25	1.18896	0.625815	1.18523	1	0.324059
		F35E12.5	0.814162	1.08428	1.10156	1	0.161172
	osm-3(-) day 1	dod-3	0.920982	1.00819	1.03733	0.988833	0.0605404	0.9683	WT day 1 dod-3
		sod-3	1.4805	1.38747	1.54226	1.47008	0.0779234	0.0126	WT day 1 sod-3
		nlp-25	9.13877	7.24496	9.18546	8.52306	1.10711	0.0004	WT day 1 nlp-25
		F35E12.5	0.558344	0.751226	0.512849	0.607473	0.126555	0.0294	WT day 1 F35E12.5
	osm-6(-) day 1	dod-3	3.70348	2.38426	3.9788	3.35551	0.852321	0.0134	WT day 1 dod-3
		sod-3	4.49078	2.50205	4.69412	3.89565	1.21117	0.0149	WT day 1 sod-3
		nlp-25	1.20957	0.658974	0.959331	0.942624	0.275676	0.8268	WT day 1 nlp-25
		F35E12.5	0.204265	0.133971	0.184029	0.174088	0.036186	0.001	WT day 1 F35E12.5
	WT day 10	dod-3	9.85408	6.78415	5.74708	7.46177	2.13571			Unpaired t-test
		sod-3	0.537565	0.379156	0.445937	0.454219	0.0795286
		nlp-25	0.865329	0.809287	0.858919	0.844512	0.0306734
		F35E12.5	0.201153	0.137498	0.155517	0.164723	0.0328108
	osm-3(-) day 10	dod-3	9.49857	12.0737	8.15363	9.90862	1.99193	0.2204	WT day 10 dod-3
		sod-3	0.413211	0.538982	0.641115	0.531103	0.114156	0.3927	WT day 10 sod-3
		nlp-25	2.75421	4.18557	2.37537	3.10505	0.954734	0.0149	WT day 10 nlp-25
		F35E12.5	0.187068	0.185888	0.166187	0.179714	0.0117299	0.4976	WT day 10 F35E12.5
	osm-6(-) day 10	dod-3	11.3768	12.663	8.77205	10.9373	1.98235	0.1077	WT day 10 dod-3
		sod-3	0.431188	0.573165	0.590717	0.53169	0.0874786	0.3198	WT day 10 sod-3
		nlp-25	1.78949	1.40149	1.44884	1.54661	0.211669	0.0047	WT day 10 nlp-25
		F35E12.5	0.163635	0.11638	0.140242	0.140086	0.0236279	0.3508	WT day 10 F35E12.5
Figure Panel	qPCR of daf-19c and daf-19c downstream genes
	Sample		Replicate 1	Replicate 2	Replicate 3	Mean	S.D.	P value	Ctrl. in statistics test	Statistics test
Supplementary Fig. 4b	WT day 1	daf-19c	1.03119	1.02328	0.945536	1	0.0473327
		osm-6	0.901764	1.00737	1.09087	1	0.0947662	-	-	Unpaired t-test
		che-2	0.739684	1.12177	1.13855	1	0.225596	-	-
		che-11	0.757311	1.06409	1.17859	1	0.217832	-	-
		daf-10	1.03119	1.02328	0.945536	1	0.0473327	-	-
	daf-19c oe 1# day 1	daf-19c	2.90537	3.59359	3.41723	3.3054	0.357483	0.000378	WT day 1 daf-19c
		osm-6	4.68342	5.40633	4.09007	4.72661	0.659191	0.000634	WT day 1 osm-6
		che-2	3.59463	5.68094	4.8611	4.71222	1.05109	0.003928	WT day 1 che-2
		che-11	6.93139	8.00486	8.10437	7.68021	0.6504	7.2e-05	WT day 1 che-11
		daf-10	2.90537	3.59359	3.41723	3.3054	0.357483	0.000378	WT day 1 daf-10
	WT day 10	daf-19c	1.18484	1.3013	1.125	1.20371	0.0896531
		osm-6	4.61212	5.46306	3.25018	4.44178	1.11623	-	-
		che-2	2.51054	3.02272	2.37261	2.63529	0.34254	-	-
		che-11	4.62147	4.11717	2.07003	3.60289	1.35123	-	-
		daf-10	1.18484	1.3013	1.125	1.20371	0.0896531	-	-
	daf-19c oe 1# day 10	daf-19c	3.04354	3.91533	4.24595	3.73494	0.62117	0.002209	WT day 10 daf-19c
		osm-6	7.84914	9.56124	9.95206	9.12081	1.11851	0.006845	WT day 10 osm-6
		che-2	3.55036	4.14924	4.43751	4.0457	0.452545	0.012604	WT day 10 che-2
		che-11	6.04564	7.37094	7.07783	6.83147	0.696148	0.021223	WT day 10 che-11
		daf-10	3.04354	3.91533	4.24595	3.73494	0.62117	0.002209	WT day 10 daf-10
Figure Panel	qPCR of daf-16 downstream genes
	Sample		Replicate 1	Replicate 2	Replicate 3	Mean	S.D.	P value	Ctrl. in statistics test	Statistics test
Supplementary Fig. 4c	WT day 1	dod-3	1.71983	0.243572	1.0366	1	0.738808	-	-	Unpaired t-test
		sod-3	0.813424	0.711522	1.47505	1	0.414552	-	-
		nlp-25	1.23441	0.920091	0.845503	1	0.206399	-	-
		F35E12.5	1.11855	0.912265	0.969189	1	0.106536	-	-
	daf-19c oe 1# day 1	dod-3	1.52303	0.442307	1.79116	1.25217	0.714057	0.6926	WT day 1 dod-3
		sod-3	0.833502	0.736571	1.57788	1.04932	0.460305	0.897	WT day 1 sod-3
		nlp-25	1.26619	0.828007	1.22624	1.10681	0.242278	0.5922	WT day 1 nlp-25
		F35E12.5	1.69184	1.14106	1.5019	1.44493	0.279777	0.0617	WT day 1 F35E12.5
	WT day 10	dod-3	5.09644	4.54436	1.95931	3.86671	1.67475	-	-
		sod-3	0.340978	0.506028	0.379288	0.408765	0.086383	-	-
		nlp-25	0.696618	0.865036	0.533656	0.698437	0.165697	-	-
		F35E12.5	0.683342	0.422933	0.32123	0.475835	0.186762	-	-
	daf-19c oe 1# day 10	dod-3	10.6275	4.80471	2.25249	5.89491	4.29264	0.4883	WT day 10 dod-3
		sod-3	0.318642	0.329297	0.391469	0.346469	0.0393333	0.3191	WT day 10 sod-3
		nlp-25	0.624266	0.573571	0.655896	0.617911	0.0415288	0.4601	WT day 10 nlp-25
		F35E12.5	1.69624	0.988179	0.446044	1.04349	0.62693	0.2073	WT day 10 F35E12.5

[truncated: 3 more sheets: Supplementary Figure 5, Supplementary Figure 6, Supplementary Figure 7]
